# Supplementary material for: Biodegradation of alkaline lignin by Bacillus ligniniphilus L1
Source: Biotechnol Biofuels. 2017 Feb 21;10:44. doi: 10.1186/s13068-017-0735-y (PMC5320714; doi:10.1186/s13068-017-0735-y)
Supplement: Supplementary file 1 — Additional file 1. Up regulation of expressed protein with lignin as carbon source. [file 13068_2017_735_MOESM1_ESM.xlsx]

## Sheet: Sheet1
	Additional file 1. Up regulation of expressed protein with lignin as carbon source
	Pathway	protein	Gene description	Sample 2	Sample4
				proteins amounts	proteins amounts
	Transport system	gm_orf2662	bpf:BpOF4_14050 phosphate ABC transporter ATP-binding protein	2	1
		gm_orf3870	bcl:ABC1071 opuAA; glycine betaine ABC transporter ATP-binding protein; K02000 glycine betaine/proline transport system ATP-binding protein [EC:3.6.3.32]	2	1
		gm_orf3807	bpf:BpOF4_08025 oligopeptide ABC transporter ATP-binding protein; K02032 peptide/nickel transport system ATP-binding protein	3
		gm_orf611	bpf:BpOF4_05065 ABC transporter periplasmic binding protein; K02073 D-methionine transport system substrate-binding protein	3	1
		gm_orf1274	oih:OB0451 ferrichrome ABC transporter ferrichrome-binding protein; K02016 iron complex transport system substrate-binding protein	3	1
		gm_orf3329	pjd:Pjdr2_1262 sulfate ABC transporter, periplasmic sulfate-binding protein; K02048 sulfate transport system substrate-binding protein	4	1
		gm_orf3806	bha:BH0028 oligopeptide ABC transporter ATP-binding protein; K02031 peptide/nickel transport system ATP-binding protein	5
		gm_orf2625	bha:BH1461 ABC transporter (substrate-binding protein); K02030 polar amino acid transport system substrate-binding protein	6	2
		gm_orf3654	bbe:BBR47_27120 ssuA; sulfonate ABC transporter substrate binding protein precursor; K02051 sulfonate/nitrate/taurine transport system substrate-binding protein	11	4
		gm_orf2725	bco:Bcell_0251 cysteine ABC transporter permease/ATP-binding protein	11	5
		gm_orf2724	bco:Bcell_0252 cysteine ABC transporter permease/ATP-binding protein	14	4
		gm_orf3803	bha:BH0031 oligopeptide ABC transporter (oligopeptide-binding protein); K02035 peptide/nickel transport system substrate-binding protein	34	14
		gm_orf3867	aoe:Clos_2019 substrate-binding region of ABC-type glycine betaine transport system; K02002 glycine betaine/proline transport system substrate-binding protein	5	2
		gm_orf3378	sti:Sthe_2556 extracellular solute-binding protein family 5; K02035 peptide/nickel transport system substrate-binding protein	5	1
		gm_orf1322	bpf:BpOF4_01400 hypothetical protein; K09815 zinc transport system substrate-binding protein	5
		gm_orf3732	bpf:BpOF4_07395 siderophore binding protein; K02016 iron complex transport system substrate-binding protein	3	1
		gm_orf523	bpf:BpOF4_05485 ftsX; cell-division protein; K09811 cell division transport system permease protein	3
		gm_orf3450	bha:BH0513 iron (III) transport system (iron (III)-binding protein); K02012 iron(III) transport system substrate-binding protein	12	6
		gm_orf709	aco:Amico_0088 TRAP dicarboxylate transporter, DctP subunit	4	2
		gm_orf75	gct:GC56T3_1465 TRAP dicarboxylate transporter, DctP subunit	5	1
		gm_orf293	gwc:GWCH70_3112 S-layer domain protein	74	27
		gm_orf536	bha:BH3589 lgt; prolipoprotein diacylglyceryl transferase (EC:2.4.99.-); K13292 phosphatidylglycerol:prolipoprotein diacylglycerol transferase [EC:2.-.-.-]	2	1
		gm_orf522	bpf:BpOF4_05490 ftsE; cell-division ATP-binding protein; K09812 cell division transport system ATP-binding protein	2	1
	protein synthetic and assembly	gm_orf3944	bpf:BpOF4_09360 groEL; chaperonin GroEL; K04077 chaperonin GroEL	247	123
		gm_orf3824	bpf:BpOF4_08335 hslO; disulfide bond chaperone; K04083 molecular chaperone Hsp33	2	1
		gm_orf2769	bpf:BpOF4_13360 dnaJ; heat-shock protein chaperone; K03686 molecular chaperone DnaJ	6	2
		gm_orf81	bae:BATR1942_17925 heat shock protein 90; K04079 molecular chaperone HtpG	19	2
		gm_orf226	bpf:BpOF4_06855 atpG; F0F1 ATP synthase subunit gamma (EC:3.6.3.14); K02115 F-type H+-transporting ATPase subunit gamma [EC:3.6.3.14]	16	8
		gm_orf225	bha:BH3756 atpA; F0F1 ATP synthase subunit alpha (EC:3.6.3.14); K02111 F-type H+-transporting ATPase subunit alpha [EC:3.6.3.14]	42	19
		gm_orf227	bha:BH3754 atpD; F0F1 ATP synthase subunit beta (EC:3.6.3.14); K02112 F-type H+-transporting ATPase subunit beta [EC:3.6.3.14]	71	34
		gm_orf1576	bpf:BpOF4_00330 ftsY; signal recognition particle-docking protein FtsY; K03110 fused signal recognition particle receptor	4	1
		gm_orf2380	bha:BH1638 engA, yfgK, yphC; GTP-binding protein EngA; K03977 GTP-binding protein	3
		gm_orf49	bpf:BpOF4_07805 yycK; serine protease Do HtrC; K01362 [EC:3.4.21.-]	5
		gm_orf2947	bha:BH1273 protease; K08303 putative protease [EC:3.4.-.-]	3	1
	Lignin degradation	gm_orf1409	bha:BH2665 2-cys peroxiredoxin	18	7
		gm_orf2729	bpf:BpOF4_13740 cccA; cytochrome c551; K13300 cytochrome c550	3	1
		gm_orf521	bpf:BpOF4_05495 cytochrome c551; K12263 cytochrome c551	6	2
		gm_orf1456	bpf:BpOF4_00910 ctaD; cytochrome caa3 subunit I; K02274 cytochrome c oxidase subunit I [EC:1.9.3.1]	5	2
		gm_orf1455	bpf:BpOF4_00915 ctaC; cytochrome caa3 subunit II; K02275 cytochrome c oxidase subunit II [EC:1.9.3.1]	6	2
		gm_orf2949	bpf:BpOF4_11885 yrrL; aminodeoxychorismate lyase; K07082 UPF0755 protein	5	1
		gm_orf2519	bpf:BpOF4_14585 short chain dehydrogenase/reductase family oxidoreductase; K00540 [EC:1.-.-.-]	4	2
		gm_orf2443	bha:BH1578 resB; cytochrome c biogenesis; K07399 cytochrome c biogenesis protein	3
		gm_orf3584	gmc:GY4MC1_2422 (2Fe-2S)-binding domain-containing protein; K03518 carbon-monoxide dehydrogenase small subunit [EC:1.2.99.2]	5	1
		gm_orf178	bha:BH3801 mmgA; acetyl-CoA acetyltransferase (EC:2.3.1.9); K00626 acetyl-CoA C-acetyltransferase [EC:2.3.1.9]	4	1
		gm_orf2189	gmc:GY4MC1_1489 enoyl-CoA hydratase/isomerase; K01692 enoyl-CoA hydratase [EC:4.2.1.17]	6	3
		gm_orf2421	btl:BALH_1339 ferredoxin; K05337 ferredoxin	2	1
		gm_orf1543	bha:BH2527 narQ; formate dehydrogenase accessory protein; K02379 FdhD protein	2	1
		gm_orf2481	gmc:GY4MC1_0690 luciferase-type oxidoreductase	3
		gm_orf1315	bha:BH2764 dihydrolipoamide dehydrogenase (EC:1.8.1.4); K00382 dihydrolipoamide dehydrogenase [EC:1.8.1.4]	3	1
		gm_orf59	bcy:Bcer98_2135 malate:quinone oxidoreductase (EC:1.1.5.4); K00116 malate dehydrogenase (quinone) [EC:1.1.5.4]	5	1
	Environmental response factors	gm_orf812	bha:BH3245 general stress protein	3	1
		gm_orf1725	bpf:BpOF4_19445 lexA; LexA repressor; K01356 repressor LexA [EC:3.4.21.88]	5	2
		gm_orf4096	bpf:BpOF4_08415 disA; DNA integrity scanning protein DisA; K07067 DNA integrity scanning protein	2	1
		gm_orf569	bha:BH3566 chr; phosphocarrier protein Chr; K11184 catabolite repression HPr-like protein	2	1
		gm_orf574	bha:BH3561 transcriptional regulator; K05311 central glycolytic genes regulator	8	2
		gm_orf3880	bpf:BpOF4_08140 abrB; transcriptional regulator; K06284 transcriptional pleiotropic regulator of transition state genes	3	1
		gm_orf260	bha:BH3739 mbl; rod shape-determining protein Mbl; K03569 rod shape-determining protein MreB and related proteins	2	1
		gm_orf3425	gmc:GY4MC1_0707 methyl-accepting chemotaxis sensory transducer; K03406 methyl-accepting chemotaxis protein	10	1
		gm_orf84	lsp:Bsph_0680 hypothetical protein; K03406 methyl-accepting chemotaxis protein	11	2
		gm_orf2073	bco:Bcell_2342 methyl-accepting chemotaxis sensory transducer; K03406 methyl-accepting chemotaxis protein	13	4
	Biosynthesis of amino acids and metabolism	gm_orf1174	bha:BH2897 argD; acetylornithine aminotransferase (EC:2.6.1.11); K00818 acetylornithine aminotransferase [EC:2.6.1.11]	2	1
		gm_orf754	bha:BH3313 patB; aminotransferase; K14155 cystathione beta-lyase [EC:4.4.1.8]	5	2
		gm_orf1918	bha:BH2195 aspartate aminotransferase (EC:2.6.1.1); K11358 aspartate aminotransferase [EC:2.6.1.1]	14	7
		gm_orf680	bha:BH3353 S-ribosylhomocysteinase; K07173 S-ribosylhomocysteine lyase [EC:4.4.1.21]	6	3
		gm_orf116	bha:BH3867 glutamine synthetase; K01915 glutamine synthetase [EC:6.3.1.2]	14	5
		gm_orf785	bha:BH3271 cysteine synthase; K01738 cysteine synthase A [EC:2.5.1.47]	10	5
		gm_orf891	bha:BH3149 gapB; glyceraldehyde-3-phosphate dehydrogenase (EC:1.2.1.12); K00134 glyceraldehyde 3-phosphate dehydrogenase [EC:1.2.1.12]	4	1
		gm_orf766	bpf:BpOF4_04140 metK; S-adenosylmethionine synthetase (EC:2.5.1.6); K00789 S-adenosylmethionine synthetase [EC:2.5.1.6]	4	2
		gm_orf2488	bha:BH1544 diaminopimelate decarboxylase; K01586 diaminopimelate decarboxylase [EC:4.1.1.20]	3
		gm_orf552	bpf:BpOF4_05385 hisG; ATP phosphoribosyltransferase catalytic subunit (EC:2.4.2.17); K00765 ATP phosphoribosyltransferase [EC:2.4.2.17]	5
		gm_orf2926	gmc:GY4MC1_3094 6-phospho 3-hexuloisomerase (EC:5.3.1.27); K08094 6-phospho-3-hexuloisomerase [EC:5.3.1.27]	3	1
		gm_orf2205	gya:GYMC52_1987 Glu/Leu/Phe/Val dehydrogenase dimerization region protein; K00263 leucine dehydrogenase [EC:1.4.1.9]	4	2
		gm_orf1742	bha:BH2329 ald; alanine dehydrogenase (stage V sporulation protein N) (EC:1.4.1.1); K00259 alanine dehydrogenase [EC:1.4.1.1]	15	1
		gm_orf1261	bha:BH2811 D-alanine aminotransferase; K00824 D-alanine transaminase [EC:2.6.1.21]	6	3
		gm_orf167	bpf:BpOF4_07120 speB; agmatinase; K01480 agmatinase [EC:3.5.3.11]	4	2
		gm_orf3458	bha:BH0520 alanine racemase; K01775 alanine racemase [EC:5.1.1.1]	2	1
	Pyrimidine metabolism	gm_orf2899	eat:EAT1b_0141 thymidylate synthase (EC:2.1.1.45); K00560 thymidylate synthase [EC:2.1.1.45]	11
		gm_orf1528	bha:BH2541 pyrR; bifunctional pyrimidine regulatory protein PyrR uracil phosphoribosyltransferase (EC:2.4.2.9); K02825 pyrimidine operon attenuation protein / uracil phosphoribosyltransferase [EC:2.4.2.9]	2	1
		gm_orf217	bha:BH3764 upp; uracil phosphoribosyltransferase (EC:2.4.2.9); K00761 uracil phosphoribosyltransferase [EC:2.4.2.9]	8	4
		gm_orf2742	bpf:BpOF4_13680 cdd; cytidine deaminase; K01489 cytidine deaminase [EC:3.5.4.5]	2	1
	RNA biosynthesis and metabolism	gm_orf3877	bpf:BpOF4_08155 metS; methionyl-tRNA synthetase (EC:6.1.1.10); K01874 methionyl-tRNA synthetase [EC:6.1.1.10]	14	7
		gm_orf2318	bha:BH1696 asnC; asparaginyl-tRNA synthetase (EC:6.1.1.22); K01893 asparaginyl-tRNA synthetase [EC:6.1.1.22]	5	2
		gm_orf2720	bha:BH1385 ATP-dependent RNA helicase	6	1
		gm_orf2986	bpf:BpOF4_11680 tgt; queuine tRNA-ribosyltransferase (EC:2.4.2.29); K00773 queuine tRNA-ribosyltransferase [EC:2.4.2.29]	3	1
		gm_orf1597	bpf:BpOF4_00235 gid; tRNA (uracil-5-)-methyltransferase Gid; K04094 glucose inhibited division protein Gid	3	1
		gm_orf566	bpf:BpOF4_05330 GlmZ(sRNA)-inactivating NTPase; K06958 UPF0042 nucleotide-binding protein	6
	Flagellar assembly	gm_orf2612	bpf:BpOF4_14330 hag; flagellin; K02406 flagellin	13	1
		gm_orf499	bpf:BpOF4_05625 fliB; flagellin domain-containing protein Fli; K02406 flagellin	13	6
		gm_orf1618	bha:BH2445 fliY; flagellar motor switch protein; K02417 flagellar motor switch protein FliN/FliY	4	2
		gm_orf2848	lin:lin0115 major tail shaft protein	3
	phosphoenolpyruvate–carbohydrate phosphotransferase system (PTS)	gm_orf3433	bha:BH3854 PTS system, mannitol-specific enzyme II, BC component; K02799 PTS system, mannitol-specific IIB component [EC:2.7.1.69]; K02800 PTS system, mannitol-specific IIC component	3
		gm_orf3411	bha:BH0844 PTS system, glucose-specific enzyme II, A component; K02763 PTS system, D-glucosamine-specific IIA component [EC:2.7.1.69]; K02764 PTS system, D-glucosamine-specific IIB component [EC:2.7.1.69]; K02765 PTS system, D-glucosamine-specific IIC com	5	1
		gm_orf3632	bha:BH0828 fruA; PTS system, fructose-specific enzyme II, BC component; K02768 PTS system, fructose-specific IIA component [EC:2.7.1.69]; K02769 PTS system, fructose-specific IIB component [EC:2.7.1.69]; K02770 PTS system, fructose-specific IIC component	9	2
		gm_orf4099	bha:BH0102 ATP:guanido phosphotransferase; K00936 [EC:2.7.3.-]	9	2
	Fatty acid metabolism	gm_orf1568	bha:BH2493 plsX; putative glycerol-3-phosphate acyltransferase PlsX; K03621 glycerol-3-phosphate acyltransferase PlsX [EC:2.3.1.15]	6
		gm_orf2100	tte:TTE2234 fabG; 3-ketoacyl-(acyl-carrier-protein) reductase (EC:1.1.1.100); K00059 3-oxoacyl-[acyl-carrier protein] reductase [EC:1.1.1.100]	4	2
	DNA replication	gm_orf2876	bpf:BpOF4_07865 ssbA; single-strand DNA-binding protein; K03111 single-strand DNA-binding protein	4
		gm_orf1702	bha:BH2369 mutS; DNA mismatch repair protein MutS; K03555 DNA mismatch repair protein MutS	4	2
		gm_orf9	bpf:BpOF4_07960 dnaN; DNA polymerase III subunit beta (EC:2.7.7.7); K02338 DNA polymerase III subunit beta [EC:2.7.7.7]	11	5
		gm_orf529	bha:BH3594 uvrA; excinuclease ABC subunit A; K03701 excinuclease ABC subunit A	2	1
		gm_orf3746	bha:BH0649 ligA; NAD-dependent DNA ligase LigA (EC:6.5.1.2); K01972 DNA ligase (NAD+) [EC:6.5.1.2]	4	2
	Nucleotide metabolism	gm_orf1549	bpf:BpOF4_00460 guanylate kinase; K00942 guanylate kinase [EC:2.7.4.8]	2	1
		gm_orf1638	bcl:ABC2240 pyrH; uridylate kinase (EC:2.7.4.-); K09903 uridylate kinase [EC:2.7.4.22]	5	1
		gm_orf2663	bpf:BpOF4_14045 thiD; phosphomethylpyrimidine kinase; K00941 hydroxymethylpyrimidine/phosphomethylpyrimidine kinase [EC:2.7.1.49 2.7.4.7]	4	2
		gm_orf1262	bha:BH2810 ribonucleotide-diphosphate reductase subunit alpha (EC:1.17.4.1); K00525 ribonucleoside-diphosphate reductase alpha chain [EC:1.17.4.1]	24	6
	ATP synthesis	gm_orf1019	bao:BAMF_3097 conserved phage-associated protein	3
		gm_orf2342	bha:BH1673 qcrB; cytochrome b6; K03887 menaquinol-cytochrome c reductase cytochrome b subunit [EC:1.10.2.-]	4	1
	Glycan biosynthesis and metabolism	gm_orf3811	bpf:BpOF4_08005 dacA; serine-type D-Ala-D-Ala carboxypeptidase; K07258 D-alanyl-D-alanine carboxypeptidase (penicillin-binding protein 5/6) [EC:3.4.16.4]	10	4
	Cell division	gm_orf438	bse:Bsel_3074 lytic transglycosylase	2	1
		gm_orf2229	bpf:BpOF4_16020 gpsB; cell division protein GpsB	2	1
	Metabolism of cofactors and vitamins	gm_orf1302	bha:BH2779 1-deoxy-D-xylulose-5-phosphate synthase (EC:2.2.1.7); K01662 1-deoxy-D-xylulose-5-phosphate synthase [EC:2.2.1.7]	2	1
		gm_orf2472	bpf:BpOF4_14925 ribD; riboflavin specific deaminase; K11752 diaminohydroxyphosphoribosylaminopyrimidine deaminase / 5-amino-6-(5-phosphoribosylamino)uracil reductase [EC:3.5.4.26 1.1.1.193]	3	1
		gm_orf1818	bha:BH2242 hypothetical protein; K10026 queuosine biosynthesis protein QueE	2	1
		gm_orf1075	bha:BH3021 moeA; molybdopterin biosynthesis; K03750 molybdopterin biosynthesis protein MoeA	3	1
	Pentose and glucuronate interconversion	gm_orf455	pjd:Pjdr2_0414 nucleotide sugar dehydrogenase (EC:1.1.1.22); K00012 UDPglucose 6-dehydrogenase [EC:1.1.1.22]	5	2
	Unknown protein	gm_orf2855	cdl:CDR20291_1436 putative phage major capsid protein	12
		gm_orf1026	bce:BC1874 phage protein	6
		gm_orf1017	bao:BAMF_3099 hypothetical protein	16
		gm_orf2006	gmc:GY4MC1_0305 protein of unknown function DUF342; K09749 hypothetical protein	2	1
		gm_orf861	bha:BH3175 hypothetical protein	2	1
		gm_orf313	pth:PTH_0148 hypothetical protein	2	1
		gm_orf599	bha:BH3491 hypothetical protein	2	1
		gm_orf2287	bha:BH1726 hypothetical protein	3
		gm_orf2856	spf:SpyM50511 hypothetical protein	3	1
		gm_orf2290	bha:BH1722 hypothetical protein	3	1
		gm_orf1381	bha:BH2685 hypothetical protein	3	1
		gm_orf1689	bha:BH2381 hypothetical protein	4
		gm_orf2889	bld:BLi03638 hypothetical protein	4
		gm_orf1548	bpf:BpOF4_00465 hypothetical protein; K09777 hypothetical protein	4
		gm_orf658	bha:BH3411 hypothetical protein	4	1
		gm_orf2338	bha:BH1677 hypothetical protein; K06973	4	2
		gm_orf3745	bpf:BpOF4_09865 hypothetical protein	5	1
		gm_orf2907	ppe:PEPE_1022 hypothetical protein	6
		gm_orf2374	bha:BH1644 hypothetical protein	8
		gm_orf1017	bao:BAMF_3099 hypothetical protein	16
