# Supplementary material for: Biodegradation of alkaline lignin by Bacillus ligniniphilus L1
Source: Biotechnol Biofuels. 2017 Feb 21;10:44. doi: 10.1186/s13068-017-0735-y (PMC5320714; doi:10.1186/s13068-017-0735-y)
Supplement: Supplementary file 2 — Additional file 2. Down regulation of expressed protein with lignin as carbon source. [file 13068_2017_735_MOESM2_ESM.xlsx]

## Sheet: Sheet1
Additional file 2. Down regulation of expressed protein with lignin as carbon source
	Pathway	protein	Gene description	Sample 2	Sample4
				proteins amounts	proteins amounts
	Amino acid metabolism	gm_orf3168	bpf:BpOF4_11045 serine protein kinase; K07180 serine protein kinase		39
		gm_orf1664	bha:BH2401 asd; aspartate-semialdehyde dehydrogenase (EC:1.2.1.11); K00133 aspartate-semialdehyde dehydrogenase [EC:1.2.1.11]	14	29
		gm_orf815	bha:BH3242 aroA; bifunctional 3-deoxy-7-phosphoheptulonate synthase/chorismate mutase (EC:2.5.1.54); K13853 3-deoxy-7-phosphoheptulonate synthase / chorismate mutase [EC:2.5.1.54 5.4.99.5]	14	30
		gm_orf3413	bha:BH0438 5-methyltetrahydropteroyltriglutamate--homocysteine S-methyltransferase (EC:2.1.1.14); K00549 5-methyltetrahydropteroyltriglutamate--homocysteine methyltransferase [EC:2.1.1.14]	36	84
		gm_orf2574	bpf:BpOF4_14440 yclM; aspartate kinase (EC:2.7.2.4); K00928 aspartate kinase [EC:2.7.2.4]	10	20
		gm_orf2361	bpf:BpOF4_15440 aroH; chorismate synthase (EC:4.2.3.5); K01736 chorismate synthase [EC:4.2.3.5]	4	14
		gm_orf3506	bha:BH0919 diaminobutyrate--2-oxoglutarate aminotransferase (EC:2.6.1.76); K00836 diaminobutyrate-2-oxoglutarate transaminase [EC:2.6.1.76]		16
		gm_orf964	bha:BH3055 leuD; isopropylmalate isomerase small subunit (EC:4.2.1.33); K01704 3-isopropylmalate/(R)-2-methylmalate dehydratase small subunit [EC:4.2.1.33 4.2.1.35]	3	11
		gm_orf2795	bha:BH1324 aroE; shikimate 5-dehydrogenase (EC:1.1.1.25); K00014 shikimate dehydrogenase [EC:1.1.1.25]	4	8
		gm_orf2358	bha:BH1659 trpE; anthranilate synthase component I; K01657 anthranilate synthase component I [EC:4.1.3.27]	3	7
		gm_orf2813	bha:BH1306 katX; catalase; K03781 catalase [EC:1.11.1.6]	3	6
		gm_orf558	bpf:BpOF4_05355 hisI; bifunctional phosphoribosyl-AMP cyclohydrolase/phosphoribosyl-ATP pyrophosphatase protein (EC:3.5.4.19); K11755 phosphoribosyl-ATP pyrophosphohydrolase / phosphoribosyl-AMP cyclohydrolase [EC:3.6.1.31 3.5.4.19]	2	6
		gm_orf1334	bha:BH2737 1-pyrroline-5-carboxylate dehydrogenase (EC:1.5.1.12); K00294 1-pyrroline-5-carboxylate dehydrogenase [EC:1.5.1.12]	7	21
		gm_orf3076	rxy:Rxyl_1701 amidase (EC:3.5.1.4); K01426 amidase [EC:3.5.1.4]	3	22
		gm_orf2399	bha:BH1629 bifunctional homocysteine S-methyltransferase/5,10-methylenetetrahydrofolate reductase protein (EC:2.1.1.10); K00547 homocysteine S-methyltransferase [EC:2.1.1.10]	3	13
		gm_orf183	bpf:BpOF4_07035 hypothetical protein; K11942 methylmalonyl-CoA mutase [EC:5.4.99.2]		15
		gm_orf3210	gka:GK2894 N-methylhydantoinase A (EC:3.5.2.14); K01473 N-methylhydantoinase A [EC:3.5.2.14]		18
		gm_orf1317	bpf:BpOF4_01415 bfmBAB; branched-chain alpha-keto acid dehydrogenase E1; K00167 2-oxoisovalerate dehydrogenase E1 component, beta subunit [EC:1.2.4.4]	1	16
		gm_orf2399	bha:BH1629 bifunctional homocysteine S-methyltransferase/5,10-methylenetetrahydrofolate reductase protein (EC:2.1.1.10); K00547 homocysteine S-methyltransferase [EC:2.1.1.10]	3	13
		gm_orf1131	bha:BH2955 mutA; methylmalonyl-CoA mutase (EC:5.4.99.2); K01847 methylmalonyl-CoA mutase [EC:5.4.99.2]	5	10
		gm_orf1257	bha:BH2814 glycine dehydrogenase subunit 2 (EC:1.4.4.2); K00283 glycine dehydrogenase subunit 2 [EC:1.4.4.2]	10	24
		gm_orf1129	bpf:BpOF4_02450 mcmA; methylmalonyl-CoA decarboxylase subunit alpha; K01966 propionyl-CoA carboxylase beta chain [EC:6.4.1.3]	3	9
		gm_orf1316	bpf:BpOF4_01420 bfmBAA; branched-chain alpha-keto acid dehydrogenase E1; K00166 2-oxoisovalerate dehydrogenase E1 component, alpha subunit [EC:1.2.4.4]	2	9
		gm_orf1873	bpf:BpOF4_12595 2-hydroxymuconic semialdehyde dehydrogenase; K00151 5-carboxymethyl-2-hydroxymuconic-semialdehyde dehydrogenase [EC:1.2.1.60]	1	6
		gm_orf1815	bha:BH2245 aminopeptidase; K01269 aminopeptidase [EC:3.4.11.-]	2	7
		gm_orf1279	bpf:BpOF4_01605 peptidase M24	2	5
		gm_orf811	bpf:BpOF4_03855 aminopeptidase; K01269 aminopeptidase [EC:3.4.11.-]	2	7
		gm_orf2217	bpf:BpOF4_16045 carboxypeptidase; K01299 carboxypeptidase Taq [EC:3.4.17.19]	2	12
		gm_orf1218	bha:BH2856 peptidase; K08602 oligoendopeptidase F [EC:3.4.24.-]	2	19
		gm_orf683	bha:BH3350 hypothetical protein; K10907 aminotransferase [EC:2.6.1.-]	1	4
	Pentose and glucuronate interconversions	gm_orf712	bbe:BBR47_56480 aldehyde dehydrogenase	1	5
		gm_orf1867	bpf:BpOF4_12550 aldD; aldehyde dehydrogenase		14
		gm_orf3727	bpf:BpOF4_10305 aldehyde dehydrogenase; K00128 aldehyde dehydrogenase (NAD+) [EC:1.2.1.3]	37	75
	ABC Transporters	gm_orf468	bpf:BpOF4_05730 appA; periplasmic binding protein AppA; K02035 peptide/nickel transport system substrate-binding protein	14	34
		gm_orf1565	bpf:BpOF4_00390 degV; DegV family protein	2	6
	Pyruvate metabolism	gm_orf822	bha:BH3234 acsA; acetyl-CoA synthetase (EC:6.2.1.1); K01895 acetyl-CoA synthetase [EC:6.2.1.1]	14	31
		gm_orf838	bpf:BpOF4_03545 acsA; acetate-CoA ligase; K01895 acetyl-CoA synthetase [EC:6.2.1.1]	1	7
	Ribosome	gm_orf4066	bpf:BpOF4_08565 rplB; 50S ribosomal protein L2; K02886 large subunit ribosomal protein L2	12	29
		gm_orf4064	bpf:BpOF4_08575 rplV; 50S ribosomal protein L22; K02890 large subunit ribosomal protein L22	1	3
		gm_orf1086	bha:BH3009 rpmA; 50S ribosomal protein L27; K02899 large subunit ribosomal protein L27		5
		gm_orf4059	bha:BH0144 rplN; 50S ribosomal protein L14; K02874 large subunit ribosomal protein L14	1	4
		gm_orf1656	bpf:BpOF4_19705 rpsO; 30S ribosomal protein S15; K02956 small subunit ribosomal protein S15	1	5
		gm_orf3852	bha:BH0067 ctc; 50S ribosomal protein L25/general stress protein Ctc; K02897 large subunit ribosomal protein L25	2	4
		gm_orf4062	bpf:BpOF4_08585 rplP; 50S ribosomal protein L16; K02878 large subunit ribosomal protein L16	2	5
		gm_orf34	bpf:BpOF4_07860 rpsR; 30S ribosomal protein S18; K02963 small subunit ribosomal protein S18	1	7
		gm_orf515	bpf:BpOF4_05535 yvyD; sigma 54 modulation protein/ribosomal protein S30EA; K05808 putative sigma-54 modulation protein	2	6
		gm_orf1084	bpf:BpOF4_02735 rplU; 50S ribosomal protein L21; K02888 large subunit ribosomal protein L21	2	7
		gm_orf4050	bha:BH0153 rplO; 50S ribosomal protein L15; K02876 large subunit ribosomal protein L15		11
		gm_orf4053	bha:BH0150 rplR; 50S ribosomal protein L18; K02881 large subunit ribosomal protein L18	1	11
		gm_orf901	bha:BH3138 rplT; 50S ribosomal protein L20; K02887 large subunit ribosomal protein L20	4	8
		gm_orf4065	bpf:BpOF4_08570 rpsS; 30S ribosomal protein S19; K02965 small subunit ribosomal protein S19	3	13
		gm_orf4067	bpf:BpOF4_08560 rplW; 50S ribosomal protein L23; K02892 large subunit ribosomal protein L23	5	11
		gm_orf4068	bha:BH0135 rplD; 50S ribosomal protein L4; K02926 large subunit ribosomal protein L4	6	12
		gm_orf4037	bha:BH0168 rplM; 50S ribosomal protein L13; K02871 large subunit ribosomal protein L13	5	14
		gm_orf4073	bha:BH0130 rpsG; 30S ribosomal protein S7; K02992 small subunit ribosomal protein S7	6	14
		gm_orf4054	bpf:BpOF4_08625 rplF; 50S ribosomal protein L6; K02933 large subunit ribosomal protein L6	6	14
		gm_orf4066	bpf:BpOF4_08565 rplB; 50S ribosomal protein L2; K02886 large subunit ribosomal protein L2	12	29
	Citrate cycle	gm_orf1697	bpf:BpOF4_19535 porB; 2-oxoglutarate ferredoxin oxidoreductase subunit beta; K00175 2-oxoglutarate ferredoxin oxidoreductase subunit beta [EC:1.2.7.3]	3	14
		gm_orf881	bha:BH3158 citH; malate dehydrogenase (EC:1.1.1.37); K00024 malate dehydrogenase [EC:1.1.1.37]	9	31
		gm_orf1592	bha:BH2470 sucC; succinyl-CoA synthetase subunit beta (EC:6.2.1.5); K01903 succinyl-CoA synthetase beta subunit [EC:6.2.1.5]	11	28
		gm_orf1593	bha:BH2469 sucD; succinyl-CoA synthetase subunit alpha (EC:6.2.1.5); K01902 succinyl-CoA synthetase alpha subunit [EC:6.2.1.5]	7	17
		gm_orf2185	gmc:GY4MC1_1493 acetyl-CoA acetyltransferase (EC:2.3.1.174)	8	30
		gm_orf181	bha:BH3798 acdA; acyl-CoA dehydrogenase (EC:1.3.99.-); K00257 _x0001_[EC:1.3.99.-]	9	22
		gm_orf180	bpf:BpOF4_07050 mmqC; acyl-CoA dehydrogenase	5	10
		gm_orf181	bha:BH3798 acdA; acyl-CoA dehydrogenase (EC:1.3.99.-); K00257 _x0001_[EC:1.3.99.-]	9	22
		gm_orf1903	bha:BH2206 sucA; 2-oxoglutarate dehydrogenase E1 component (EC:1.2.4.2); K00164 2-oxoglutarate dehydrogenase E1 component [EC:1.2.4.2]	7	23
		gm_orf1130	bha:BH2956 mutB; methylmalonyl-CoA mutase beta subunit (EC:5.4.99.2); K01847 methylmalonyl-CoA mutase [EC:5.4.99.2]	5	14
		gm_orf2207	bha:BH0215 pyruvate dehydrogenase E2 (dihydrolipoamide acetyltransferase) (EC:2.3.1.12); K00627 pyruvate dehydrogenase E2 component (dihydrolipoamide acetyltransferase) [EC:2.3.1.12]	1	18
	Metabolism of cofactors and vitamins	gm_orf2470	bpf:BpOF4_14935 ribBA; bifunctional 3,4-dihydroxy-2-butanone 4-phosphate synthase/GTP cyclohydrolase II protein (EC:4.1.99.12); K14652 3,4-dihydroxy 2-butanone 4-phosphate synthase / GTP cyclohydrolase II [EC:4.1.99.12 3.5.4.25]	4	8
		gm_orf2000	bss:BSUW23_06225 yjjA; putative uroporphyrinogen-III synthase; K01719 uroporphyrinogen-III synthase [EC:4.2.1.75]	2	5
		gm_orf2038	bmd:BMD_2600 cbiL; precorrin-2 C20-methyltransferase (EC:2.1.1.130); K03394 precorrin-2/cobalt-factor-2 C20-methyltransferase [EC:2.1.1.130 2.1.1.151]	2	12
		gm_orf2040	bmq:BMQ_2611 cbiG; cobalamin biosynthesis protein CbiG; K02189 cobalamin biosynthesis protein CbiG	4	12
		gm_orf2039	lsp:Bsph_3438 cobalt-precorrin-4 C(11)-methyltransferase (EC:2.1.1.-); K05936 precorrin-4 C11-methyltransferase [EC:2.1.1.133]	2	5
		gm_orf2038	bmd:BMD_2600 cbiL; precorrin-2 C20-methyltransferase (EC:2.1.1.130); K03394 precorrin-2/cobalt-factor-2 C20-methyltransferase [EC:2.1.1.130 2.1.1.151]	2	12
		gm_orf2037	bmd:BMD_2601 cbiET; CbiET protein (EC:2.1.1.132); K00595 precorrin-6Y C5,15-methyltransferase / precorrin-8W decarboxylase [EC:2.1.1.132 1.-.-.-]	2	13
		gm_orf2032	bmd:BMD_2606 cbiH; precorrin 3 methylase (EC:2.1.1.131); K05934 precorrin-3B C17-methyltransferase [EC:2.1.1.131]	2	17
		gm_orf2033	bmq:BMQ_2618 cbiX; sirohydrochlorin cobaltochelatase (EC:4.99.1.3); K03795 sirohydrochlorin cobaltochelatase [EC:4.99.1.3]	5	19
		gm_orf2035	bbe:BBR47_12480 cbiC; cobalt-precorrin-8X methylmutase; K06042 precorrin-8X methylmutase [EC:5.4.1.2]	9	20
		gm_orf2034	bmd:BMD_2604 cbiJ; precorrin-6x reductase (EC:1.3.1.54); K05895 precorrin-6X reductase [EC:1.3.1.54]	2	18
		gm_orf2371	bha:BH1646 folE; GTP cyclohydrolase I (EC:3.5.4.16); K01495 GTP cyclohydrolase I [EC:3.5.4.16]	3	8
	sporulation	gm_orf3483	bpf:BpOF4_10870 hypothetical protein; K06422 small acid-soluble spore protein E (minor gamma-type SASP)		5
		gm_orf1290	bha:BH2790 spoIIIAH; mutants block sporulation after engulfment; K06397 stage III sporulation protein AH		4
		gm_orf3847	bha:BH0070 spoVT; stage V sporulation protein T; K04769 AbrB family transcriptional regulator, stage V sporulation protein T	1	3
		gm_orf2496	bpf:BpOF4_14825 spoIIAA; anti-sigma F factor antagonist; K06378 stage II sporulation protein AA (anti-sigma F factor antagonist)	2	5
		gm_orf2373	bpf:BpOF4_15385 spoIVA; stage IV sporulation protein A; K06398 stage IV sporulation protein A	1	8
		gm_orf3855	bha:BH0064 spoVG; regulatory protein SpoVG; K06412 stage V sporulation protein G	2	9
		gm_orf978	bha:BH3042 spoVID; stage VI sporulation protein D; K06417 stage VI sporulation protein D	1	17
		gm_orf2372	bha:BH1645 spoIVA; stage IV sporulation protein A (spore cortex formation and coat assembly); K06398 stage IV sporulation protein A	2	24
	RNA metabolism	gm_orf917	bpf:BpOF4_03215 pheSA, pheS; phenylalanyl-tRNA synthetase subunit alpha (EC:6.1.1.20); K01889 phenylalanyl-tRNA synthetase alpha chain [EC:6.1.1.20]	1	7
		gm_orf4089	bpf:BpOF4_08445 cysS; cysteinyl-tRNA synthetase (EC:6.1.1.16); K01883 cysteinyl-tRNA synthetase [EC:6.1.1.16]	3	7
		gm_orf3744	bha:BH0665 gatC; aspartyl/glutamyl-tRNA amidotransferase subunit C; K02435 aspartyl-tRNA(Asn)/glutamyl-tRNA (Gln) amidotransferase subunit C [EC:6.3.5.6 6.3.5.7]	1	5
		gm_orf775	bpf:BpOF4_04075 leuS; leucyl-tRNA synthetase (EC:6.1.1.4); K01869 leucyl-tRNA synthetase [EC:6.1.1.4]	3	12
		gm_orf2736	bpf:BpOF4_13705 glyS; glycyl-tRNA synthetase subunit beta; K01879 glycyl-tRNA synthetase beta chain [EC:6.1.1.14]	3	15
		gm_orf4092	bha:BH0109 gltX; glutamyl-tRNA synthetase (EC:6.1.1.17); K09698 nondiscriminating glutamyl-tRNA synthetase [EC:6.1.1.24]	8	17
		gm_orf825	bpf:BpOF4_03780 tyrZ; tyrosyl-tRNA synthetase (EC:6.1.1.1); K01866 tyrosyl-tRNA synthetase [EC:6.1.1.1]	5	14
		gm_orf3741	bha:BH0667 gatB; aspartyl/glutamyl-tRNA amidotransferase subunit B; K02434 aspartyl-tRNA(Asn)/glutamyl-tRNA (Gln) amidotransferase subunit B [EC:6.3.5.6 6.3.5.7]	3	11
		gm_orf196	bha:BH3781 rho; transcription termination factor Rho; K03628 transcription termination factor Rho	2	9
		gm_orf1414	bha:BH2662 hypothetical protein; K12574 ribonuclease J [EC:3.1.-.-]	6	16
		gm_orf20	bha:BH4061 gidA; tRNA uridine 5-carboxymethylaminomethyl modification enzyme GidA; K03495 glucose inhibited division protein A	3	7
		gm_orf513	bcl:ABC3070 cold shock protein CspC; K03704 cold shock protein (beta-ribbon, CspA family)	8	18
		gm_orf2249	bpf:BpOF4_15925 cspA; cold shock protein; K03704 cold shock protein (beta-ribbon, CspA family)		13
		gm_orf837	bco:Bcell_3253 small acid-soluble spore protein alpha/beta type		8
	Ubiquinone biosynthesis	gm_orf2031	gmc:GY4MC1_2098 NADH dehydrogenase (ubiquinone) 24 kDa subunit	4	8
		gm_orf1367	bmd:BMD_2477 3-demethylubiquinone-9 3-methyltransferase	2	4
	ferritin	gm_orf3078	bha:BH1124 ferritin; K02217 ferritin [EC:1.16.3.1]	5	13
	protein synthetic and Assembly	gm_orf2487	bha:BH1545 peptidyl-prolyl cis-trans isomerase B; K03768 peptidyl-prolyl cis-trans isomerase B (cyclophilin B) [EC:5.2.1.8]	4	14
	Fatty acid biosynthesis	gm_orf1188	bha:BH2882 3-oxoacyl-(acyl-carrier protein) synthase; K09458 3-oxoacyl-[acyl-carrier-protein] synthase II [EC:2.3.1.179]	3	15
	Carbohydrates metabolism	gm_orf3081	bha:BH1106 phosphomannomutase; K01835 phosphoglucomutase [EC:5.4.2.2]; K01840 phosphomannomutase [EC:5.4.2.8]	3	13
		gm_orf3762	bha:BH0631 purM; phosphoribosylaminoimidazole synthetase (EC:6.3.3.1); K01933 phosphoribosylformylglycinamidine cyclo-ligase [EC:6.3.3.1]	2	5
		gm_orf376	mmh:Mmah_0082 GDP-mannose 4,6-dehydratase (EC:4.2.1.47); K01711 GDPmannose 4,6-dehydratase [EC:4.2.1.47]	4	11
		gm_orf689	bha:BH3344 NADH-dependent butanol dehydrogenase; K00100 [EC:1.1.1.-]	4	10
		gm_orf742	ctt:CtCNB1_3101 iron-containing alcohol dehydrogenase	2	5
	RNA metabolism	gm_orf4083	bha:BH0118 nusG; transcription antitermination protein NusG; K02601 transcriptional antiterminator NusG	3	7
		gm_orf2731	bpf:BpOF4_13730 sigD2; RNA polymerase sigma factor RpoD; K03086 RNA polymerase primary sigma factor	4	10
	ABC transporter	gm_orf2204	bse:Bsel_0720 hypothetical protein; K01989 putative ABC transport system substrate-binding protein	3	6
		gm_orf1913	bpf:BpOF4_18885 ABC transporter ATP-binding protein	2	12
		gm_orf154	lsp:Bsph_2123 oligopeptide ABC transporter (oligopeptide-binding protein); K02035 peptide/nickel transport system substrate-binding protein	2	5
	ectoine synthesis	gm_orf3507	bpf:BpOF4_10765 ectC; L-ectoine synthase; K06720 L-ectoine synthase [EC:4.2.1.108]		14
	Chromosome partitioning	gm_orf4020	bpf:BpOF4_08765 minD; putative MinD; K03593 ATP-binding protein involved in chromosome partitioning	1	11
	DNA repair	gm_orf4	bha:BH0006 gyrB; DNA gyrase subunit B (EC:5.99.1.3); K02470 DNA gyrase subunit B [EC:5.99.1.3]	4	13
		gm_orf2719	bha:BH1386 endonuclease IV (EC:3.1.21.2); K01151 deoxyribonuclease IV [EC:3.1.21.2]	1	7
	Cell division	gm_orf3031	bha:BH1189 hit; Hit-like protein involved in cell-cycle regulation; K02503 Hit-like protein involved in cell-cycle regulation	3	6
	electron transport chain	gm_orf2043	bmd:BMD_2595 cbiY; nitroreductase family protein (EC:1.6.6.-)	2	7
		gm_orf3489	bha:BH0935 quinone oxidoreductase; K00344 NADPH2:quinone reductase [EC:1.6.5.5]	1	8
		gm_orf3642	gtn:GTNG_2972 thioredoxin reductase-like protein	2	6
	Unkown protein	gm_orf13	bha:BH4063 jag; spoIIIJ-associated protein; K06346 spoIIIJ-associated protein	2	6
		gm_orf136	bha:BH3829 hypothetical protein	1	3
		gm_orf315	bpf:BpOF4_05805 hypothetical protein	1	3
		gm_orf2656	bha:BH1439 hypothetical protein	1	3
		gm_orf585	bha:BH3498 hypothetical protein	1	3
		gm_orf215	bha:BH3766 hypothetical protein	1	3
		gm_orf3843	bha:BH0074 hypothetical protein	1	4
		gm_orf1291	bha:BH2789 hypothetical protein	1	4
		gm_orf1488	bha:BH2580 hypothetical protein	1	5
		gm_orf797	bha:BH3258 hypothetical protein	1	5
		gm_orf3558	bha:BH0885 hypothetical protein	2	4
		gm_orf3033	bpf:BpOF4_11480 hypothetical protein	1	6
		gm_orf2734	bha:BH1373 hypothetical protein; K09773 hypothetical protein	2	5
		gm_orf2658	bha:BH1437 hypothetical protein	2	5
		gm_orf2961	bha:BH1259 hypothetical protein	2	5
		gm_orf2844	efa:EF2042 hypothetical protein	1	7
		gm_orf2344	bpf:BpOF4_15520 hypothetical protein	2	6
		gm_orf1679	bpf:BpOF4_19615 hypothetical protein		9
		gm_orf1562	bha:BH2499 hypothetical protein	3	6
		gm_orf1676	bha:BH2393 hypothetical protein	1	9
		gm_orf291	bse:Bsel_3069 NLP/P60 protein	3	7
		gm_orf104	bsn:BSn5_13640 LamB/YcsF family protein; K07160 UPF0271 protein	3	7
		gm_orf2727	bpf:BpOF4_13750 hypothetical protein	3	8
		gm_orf1677	bha:BH2392 hypothetical protein	3	12
		gm_orf2428	bha:BH1595 hypothetical protein	4	11
		gm_orf1564	bpf:BpOF4_00395 hypothetical protein; K07030	4	12
		gm_orf3058	bpf:BpOF4_11360 hypothetical protein	7	16
		gm_orf1692	bpf:BpOF4_19555 phosphodiesterase; K06950 uncharacterized protein	1	13
